# Supplementary material for: Inhibition of Na+/K+ ATPase blocks Zika virus infection in mice
Source: Commun Biol. 2020 Jul 15;3:380. doi: 10.1038/s42003-020-1109-8 (PMC7363852; doi:10.1038/s42003-020-1109-8)
Supplement: Supplementary file 2 — Supplementary Data 1 [file 42003_2020_1109_MOESM2_ESM.xlsx]

## Sheet: Sheet1
Source Data
Figure 1
Figure 1a （Vero cells-H/PF/2013-pfu-2 drugs）
digoxin--Concentration (nM)	PFU/mL									ouabain--Concentration (nM)	PFU/mL
0	8000000	60000000	50000000	80000000	16000000					0	8000000	60000000	50000000	80000000	16000000
12.25	7000000	14000000	31000000							12.25	16000000	5000000	39000000
24.5	3000000	8000000	30000000	10000000	6000000					24.5	4000000	4000000	16000000	9000000	11000000
49	900000	3000000	21000000							49	1000000	600000	190000
98	1100000	3000000	140000	800000	1300000					98	260000	10000	4000	2100	1400
196	250000	19000	1200							196	14000	400	400
392	24000	400	300	5000	4000					392	2300	300	1	400	500
784	1800	300	1							784	1400	1	1
Transform to Log10 (PFU/mL)
digoxin--Concentration (nM)	Log10 (PFU/mL)					P value	Significance			ouabain--Concentration (nM)	Log10(PFU/mL)						P value	Significance
0	6.90309	7.77815	7.69897	7.90309	7.20412					0	6.90309	7.77815	7.69897	7.90309	7.20412
12.25	6.8451	7.14613	7.49136			0.14332	/			12.25	7.20412	6.69897	7.59106				0.166444	/
24.5	6.47712	6.90309	7.47712	7	6.77815	0.0262073	*			24.5	6.60206	6.60206	7.20412	6.95424	7.04139		0.012756	*
49	5.95424	6.47712	7.32222			0.0279448	*			49	6	5.77815	5.27875				0.000446451	***
98	6.04139	6.47712	5.14613	5.90309	6.11394	0.000330674	***			98	5.41497	4	3.60206	3.32222	3.14613		2.12263e-05	****
196	5.39794	4.27875	3.07918			0.000530043	***			196	4.14613	2.60206	2.60206				3.52221e-05	****
392	4.38021	2.60206	2.47712	3.69897	3.60206	3.60977e-06	****			392	3.36173	2.47712	0	2.60206	2.69897		1.22337e-05	****
784	3.25527	2.47712	0			0.000162517	***			784	3.14613	0	0				0.00010219	***
Figure 1c （Vero cells-MRS-pfu-2 drugs）
digoxin--Concentration (nM)	PFU/mL									ouabain--Concentration (nM)	PFU/mL
0	700000	6000000	6000000	5000000						0	700000	6000000	6000000	5000000
12.25	340000	3000000	2100000							12.25	1500000	900000	1300000
24.5	320000	800000	300000							24.5	1500000	100000	1100000
49	110000	900000	160000							49	1000000	400000	800000
98	110000	600000	400000							98	130000	1000	40000
196	30000	7000	8000							196	4000	1000	900
392	2600	200	1200							392	2800	300	1500
784	2300	100	300							784	3000	1	400
Transform to Log10 (PFU/mL)
digoxin--Concentration (nM)	Log10 (PFU/mL)					P value	Significance			ouabain--Concentration (nM)	Log10(PFU/mL)						P value	Significance
0	5.8451	6.77815	6.77815	6.69897						0	5.8451	6.77815	6.77815	6.69897
12.25	5.53148	6.47712	6.32222			0.152995	/			12.25	6.17609	5.95424	6.11394				0.0836186	/
24.5	5.50515	5.90309	5.47712			0.0139941	*			24.5	6.17609	5	6.04139				0.0570975	/
49	5.04139	5.95424	5.20412			0.0127146	*			49	6	5.60206	5.90309				0.0306979	*
98	5.04139	5.77815	5.60206			0.0118068	*			98	5.11394	3	4.60206				0.0061178	**
196	4.47712	3.8451	3.90309			0.000292366	***			196	3.60206	3	2.95424				7.04596e-05	****
392	3.41497	2.30103	3.07918			0.0001196	***			392	3.44716	2.47712	3.17609				0.000101274	***
784	3.36173	2	2.47712			0.000132377	***			784	3.47712	0	2.60206				0.00219656	**
Figure 1b （Vero cells-H/PF/2013-QPCR-2 drugs）
digoxin--Concentration (nM)	ZIKV RNA/GAPDH RNA (relative to control)					P value	Significance			ouabain--Concentration (nM)	ZIKV RNA/GAPDH RNA(relative to control)						P value	Significance
0	1	1	1							0	1	1	1
12.25	0.73845	0.751184	0.379756			0.0181875	*			12.25	0.59607	0.845781	0.447949				0.0166418	*
24.5	0.330048	0.433926	0.392422			1.71918e-05	****			24.5	0.283833	0.569025	0.137906				0.00306367	**
49	0.065079	0.172791	0.314877			0.000176165	***			49	0.019791	0.016265	0.088375				1.07426e-06	****
98	0.13823	0.011664	0.162627			2.19232e-05	****			98	0.000493	0.000362	0.005403				2.29115e-11	****
196	0.001453	0.000415	0.03486			5.15698e-08	****			196	0.00051	0.000254	0.000547				2.16432e-16	****
392	0.000241	0.000163	0.000917			9.8706e-15	****			392	0.000117	6.38e-05	0.001611				1.98852e-13	****
784	0.000301	0.005834	0.000171			3.67083e-11	****			784	4.02e-05	3.96e-05	0.000361				3.93963e-16	****
Figure 1d （Vero cells-MRS-QPCR-2 drugs）
digoxin--Concentration (nM)	ZIKV RNA/GAPDH RNA (relative to control)					P value	Significance			ouabain--Concentration (nM)	ZIKV RNA/GAPDH RNA(relative to control)						P value	Significance
0	1	1	1							0	1	1	1
12.25	1.06413	0.479431	0.694162			0.105484	/			12.25	0.841241	0.57347	0.671321				0.00881138	**
24.5	0.566046	0.290199	0.394497			0.000960255	***			24.5	0.140012	0.135757	0.197155				9.11499e-07	****
49	0.45228	0.530593	0.246013			0.00112235	**			49	0.013058	0.081878	0.057404				6.0626e-07	****
98	0.035612	0.047544	0.189519			2.57183e-05	****			98	0.001186	0.0034	0.001767				5.83682e-13	****
196	0.00044	0.108756	0.018531			4.45998e-06	****			196	0.001455	0.00117	0.001127				3.38267e-16	****
392	0.000289	0.000177	0.001161			2.81325e-14	****			392	0.000713	0.000433	0.002388				4.18366e-13	****
784	0.00065	0.002585	0.004478			4.52012e-12	****			784	0.00014	0.000132	0.000571				1.32832e-15	****
Figure 1e （Huh 7 cells-H/PF/2013-pfu-2 drugs）
digoxin--Concentration (nM)	PFU/mL									ouabain--Concentration (nM)	PFU/mL
0	37000000	27000000	20000000	20000000						0	37000000	27000000	20000000	20000000
12.25	15000000	11000000	12000000							12.25	37000000	9000000	8000000
24.5	10000000	12000000	10000000	9000000						24.5	2800000		8000000	10000000
49	7000000	6500000	5800000							49	2400000	2000000	2300000
98	2000000	1000000	900000	1100000						98	330000	250000	20000	30000
196	300000	250000	290000							196	210000	100000	140000
392	32000	26000	30000							392	17000	18000	19000
784	1500	1000	3000	2000						784	200	400	600
Transform to Log10 (PFU/mL)
digoxin--Concentration (nM)	Log10 (PFU/mL)					P value	Significance			ouabain--Concentration (nM)	Log10(PFU/mL)						P value	Significance
0	7.5682	7.43136	7.30103	7.30103						0	7.5682	7.43136	7.30103	7.30103
12.25	7.17609	7.04139	7.07918			0.00738081	**			12.25	7.5682	6.95424	6.90309				0.120131	/
24.5	7	7.07918	7	6.95424		0.000635279	***			24.5	6.44716		6.90309	7			0.00616282	**
49	6.8451	6.81291	6.76343			0.000313498	***			49	6.38021	6.30103	6.36173				2.01336e-05	****
98	6.30103	6	5.95424	6.04139		5.85864e-06	****			98	5.51851	5.39794	4.30103	4.47712			0.000118333	***
196	5.47712	5.39794	5.4624			9.56149e-07	****			196	5.32222	5	5.14613				2.44596e-06	****
392	4.50515	4.41497	4.47712			1.30845e-07	****			392	4.23045	4.25527	4.27875				7.97101e-08	****
784	3.17609	3	3.47712	3.30103		1.83878e-08	****			784	2.30103	2.60206	2.77815				1.82896e-07	****
Figure 1f （Huh 7 cells-MRS-pfu-2 drugs）
digoxin--Concentration (nM)	PFU/mL									ouabain--Concentration (nM)	PFU/mL
0	1000000	6000000	7000000	8000000	7000000	3000000				0	1000000	6000000	7000000	8000000	7000000	3000000
12.25	1400000	1000000	1200000							12.25	700000	800000	500000
24.5	150000	300000	700000							24.5	60000	200000	100000
49	180000	200000	160000							49	50000	200000	90000
98	1200	18000	23000							98	4000	24000	10000
196	1000	22000	400							196	300	1200	900
392	3600	200	400	2100						392	100	200	300
784	1	400	900							784	1	1	1
Transform to Log10 (PFU/mL)
digoxin--Concentration (nM)	Log10 (PFU/mL)					P value	Significance			ouabain--Concentration (nM)	Log10(PFU/mL)						P value	Significance
0	6	6.77815	6.8451	6.90309	6.8451	6.47712				0	6	6.77815	6.8451	6.90309	6.8451	6.47712
12.25	6.14613	6	6.07918				0.0154813	*		12.25	5.8451	5.90309	5.69897				0.00298642	**
24.5	5.17609	5.47712	5.8451				0.00112847	**		24.5	4.77815	5.30103	5				0.000106245	***
49	5.25527	5.30103	5.20412				0.000147754	***		49	4.69897	5.30103	4.95424				0.000108747	***
98	3.07918	4.25527	4.36173				4.34999e-05	****		98	3.60206	4.38021	4				8.38272e-06	****
196	3	4.34242	2.60206				3.71832e-05	****		196	2.47712	3.07918	2.95424				4.90225e-07	****
392	3.5563	2.30103	2.60206	3.32222			7.46648e-07	****		392	2	2.30103	2.47712				1.26887e-07	****
784	0	2.60206	2.95424				7.27923e-05	****		784	0	0	0				3.88342e-09	****
Figure 1g （U251 cells-H/PF/2013-pfu-2 drugs）
digoxin--Concentration (nM)	PFU/mL									ouabain--Concentration (nM)	PFU/mL
0	30000000	500000000	200000000							0	12000000	20000000	100000000
12.25	20000000	20000000	400000000							12.25	5000000	11000000	7000000
24.5	15000000	21000000	80000000							24.5	900000	1800000	2000000
49	5000000	10000000	60000000							49	40000	90000	1300000
98	2000000	2000000	28000000							98	3000	1300	150000
196	9000	90000	3000000							196	600	100	1
392	1100	3000	10000							392	1	1	100
784	1	500	1							784	1	1	400
Transform to Log10 (PFU/mL)
digoxin--Concentration (nM)	Log10 (PFU/mL)					P value	Significance			ouabain--Concentration (nM)	Log10(PFU/mL)						P value	Significance
0	7.47712	8.69897	8.30103							0	7.07918	7.30103	8
12.25	7.30103	7.30103	8.60206			0.24666	/			12.25	6.69897	7.04139	6.8451				0.0560859	/
24.5	7.17609	7.32222	7.90309			0.0885316	/			24.5	5.95424	6.25527	6.30103				0.00618345	**
49	6.69897	7	7.77815			0.0534664	/			49	4.60206	4.95424	6.11394				0.00692894	**
98	6.30103	6.30103	7.44716			0.0240975	*			98	3.47712	3.11394	5.17609				0.00348807	**
196	3.95424	4.95424	6.47712			0.0103324	*			196	2.77815	2	0				0.00127454	**
392	3.04139	3.47712	4			0.000255791	***			392	0	0	2				0.000355741	***
784	0	2.69897	0			0.000848792	***			784	0	0	2.60206				0.000965947	***
Figure 1h （U251 cells-MRS-pfu-2 drugs）
digoxin--Concentration (nM)	PFU/mL									ouabain--Concentration (nM)	PFU/mL
0	2600000	70000000	24000000							0	17000000	17000000	20000000
12.25	2400000	50000000	13000000							12.25	3000000	11000000	8000000
24.5	1000000	25000000	5300000							24.5	3000000	1600000	1200000
49	1900000	12000000	4600000							49	2400000	330000	330000
98	700000	10000000	2000000							98	1800	1000	2500
196	230000	300000	210000							196	1	1	1
392	700	1500	1							392	1	1	1
784	1	1	1							784	1	1	1
Transform to Log10 (PFU/mL)
digoxin--Concentration (nM)	Log10 (PFU/mL)					P value	Significance			ouabain--Concentration (nM)	Log10(PFU/mL)						P value	Significance
0	6.41497	7.8451	7.38021							0	7.23045	7.23045	7.30103
12.25	6.38021	7.69897	7.11394			0.403026	/			12.25	6.47712	7.04139	6.90309				0.0298265	*
24.5	6	7.39794	6.72428			0.217326	/			24.5	6.47712	6.20412	6.07918				0.000562416	***
49	6.27875	7.07918	6.66276			0.162007	/			49	6.38021	5.51851	5.51851				0.00367921	**
98	5.8451	7	6.30103			0.0988089	/			98	3.25527	3	3.39794				2.23501e-06	****
196	5.36173	5.47712	5.32222			0.0062718	**			196	0	0	0				3.31936e-10	****
392	2.8451	3.17609	0			0.00443476	**			392	0	0	0				3.31936e-10	****
784	0	0	0			3.40892e-05	****			784	0	0	0				3.31936e-10	****
Figure 1k （IC50）
digoxin--Concentration (nM)	Percentage of inhibition (%)					ouabain--Concentration (nM)	Percentage of inhibition (%)
24.5	3.27	6.81	7.366			24.5	8.845	2.826	1.648
49	30.182	25.469	27.854			49	51.979	50.247	52.472
98	40.448	43.177	41.635			98	95.964	95.725	95.186
196	98.779	98.743	97.966			196	99.308	99.864	99.546
392	99.352	99.686	99.572			392	99.335	99.548	99.981
784	99.764	99.554	99.536			784	99.495	99.46	99.428
Figure 2
Figure 2a	ZIKV titer (PFU/mL)
	control						digoxin				ouabain
virucidal	170000000	50000000	38000000	33000000			7000000	20000000	35000000	36000000			26000000	37000000	170000000
pre	90000000	85000000	14000000				19000000	19000000	13000000				19000000	15000000	11000000
during	16000000	40000000	60000000				700000	1000000	800000				1	160000	90000
post	14000000	19000000	30000000				1	1	1				1	1	1
Transform to Log10 (PFU/mL)
	control						digoxin				P value	Significance	ouabain			P value	Significance
virucidal	8.23045	7.69897	7.57978	7.51851			6.8451	7.30103	7.54407	7.5563	0.0518421	/	7.41497	7.5682	8.23045	0.474557	/
pre	7.95424	7.92942	7.14613				7.27875	7.27875	7.11394		0.0850179	/	7.27875	7.17609	7.04139	0.0678037	/
during	7.20412	7.60206	7.77815				5.8451	6	5.90309		0.000391739	***	0	5.20412	4.95424	0.0359106	*
post	7.14613	7.27875	7.47712				0	0	0		9.02464e-08	****	0	0	0	9.02464e-08	****
Figure 2b	Luciferase activity (% relative to control)
ZIKV replicon 2 h	100	100	100	100	100	100				100	100	100	100
digoxin--concentration (μM)							P value	Significance	ouabain--concentration (μM)					P value	Significance
0.01	81.7734	65.6158	109.835	77.8062	105.763	117.428	0.214975	/	0.01	105.222	74.9754	118.245	83.2176	0.330312	/
0.1	94.8769	42.9557	74.4424	127.898	100.764	90.543	0.173546	/	0.1	115.862	108.769	88.7751	79.5612	0.421163	/
1	113.99	114.975	97.6965	110.055	77.1004	128.649	0.175555	/	1	87.6847	75.0739	113.93	97.1847	0.227696	/
10	127.586	118.719	40.7313	94.9909	66.3241	90.543	0.229602	/	10	93.9901	83.7438	112.395	85.1188	0.192232	/
ZIKV replicon 48 h
digoxin--concentration (μM)	100	100	100	100	P value	Significance			ouabain--concentration (μM)	100	100	100	100	P value	Significance
0.01	73.7224	98.9959	74.8469	142.801	0.443198	/			0.01	67.6121	86.4557	132.385	117.072	0.476973	/
0.1	80.6477	91.1003	49.6106	80.1332	0.0166196	*			0.1	67.7916	97.4206	3.35409	1.11094	0.0266095	*
1	0.28337	0.422431	0.939074	0.905409	7.58783e-16	****			1	0.393045	0.383074	15.3663	26.147	3.74303e-06	****
10	0.588255	0.539977	0.65558	0.638748	1.11847e-20	****			10	0.228795	0.627612	0.396006	1.42101	1.18594e-14	****
Figure 3
Figure 3a--Digoxin	NaCl				AVG	SD	AVG*100	SD*100	P value		Significance			Figure 3b---Ouabain	NaCl				AVG	SD	AVG*100	SD*100	P value		Significance
DMSO	100 mM	0.999996	0.999996	0.999996	0.999996	0	99.9996	0						DMSO	100 mM	0.999996	0.999996	0.999996	0.999996	0	99.9996	0
DMSO	50 mM	1	1	1	1	0	100	0						DMSO	50 mM	1	1	1	1	0	100	0
DMSO	25 mM	1	1	1	1	0	100	0						DMSO	25 mM	1	1	1	1	0	100	0
DMSO	12.5 mM	1	1	1	1	0	100	0						DMSO	12.5 mM	1	1	1	1	0	100	0
DMSO	6.25 mM	0.999995	0.999995	0.999995	0.999995	0	99.9995	0						DMSO	6.25 mM	0.999995	0.999995	0.999995	0.999995	0	99.9995	0
DMSO	0 mM	0.999997	0.999997	0.999997	0.999997	0	99.9997	0						DMSO	0 mM	0.999997	0.999997	0.999997	0.999997	0	99.9997	0
49 nM Digoxin	100 mM	0	0.534817	0.400075	0.311631	0.278162	31.1631	27.8162	0.00639185		**			49 nM Ouabain	100 mM	0.424707	0	0	0.141569	0.245205	14.1569	24.5205	0.00186754		**
49 nM Digoxin	50 mM	0.627555	0.636519	0.473827	0.5793	0.0914527	57.93	9.14527	0.000672193		***			49 nM Ouabain	50 mM	0.4809	0.553024	0.50436	0.512761	0.0367887	51.2761	3.67887	1.06976e-05		****
49 nM Digoxin	25 mM	0.628005	0.686353	0.647684	0.654014	0.0296846	65.4014	2.96846	1.77697e-05		****			49 nM Ouabain	25 mM	0.896321	0.689069	0.716399	0.767263	0.1126	76.7263	11.26	0.0115828		*
49 nM Digoxin	12.5 mM	0.825707	0.655667	0.716469	0.732614	0.0861623	73.2614	8.61623	0.0028939		**			49 nM Ouabain	12.5 mM	0.889809	0.882968	0.782446	0.851741	0.0601088	85.1741	6.01088	0.00646422		**
49 nM Digoxin	6.25 mM	0.748033	0.775025	0.833268	0.785442	0.0435623	78.5442	4.35623	0.000518089		***			49 nM Ouabain	6.25 mM	0.969402	0.91803	0.981076	0.956169	0.0335414	95.6169	3.35414	0.0431893		*
49 nM Digoxin	0 mM	0.756986	0.859819	0.91803	0.844945	0.0815457	84.4945	8.15457	0.0150605		*			49 nM Ouabain	0 mM	1.21935	0.966441	0.900147	1.02864	0.168446	102.864	16.8446	0.391487		/
98 nM Digoxin	100 mM	0	0.338785	0.263087	0.200624	0.17782	20.0624	17.782	0.000733668		***			98 nM Ouabain	100 mM	0	0	0	0	0	0	0	#DIV/0!		****
98 nM Digoxin	50 mM	0.504059	0.564209	0.457392	0.508553	0.0535503	50.8553	5.35503	4.57773e-05		****			98 nM Ouabain	50 mM	0	0.374254	0.374643	0.249632	0.216188	24.9632	21.6188	0.00192735		**
98 nM Digoxin	25 mM	0.348532	0.618686	0.52444	0.497219	0.137119	49.7219	13.7119	0.00157457		**			98 nM Ouabain	25 mM	0.478201	0.428537	0.472147	0.459628	0.0270958	45.9628	2.70958	2.09546e-06		****
98 nM Digoxin	12.5 mM	0.569162	0.77142	0.626075	0.655553	0.104301	65.5553	10.4301	0.00231129		**			98 nM Ouabain	12.5 mM	0.534965	0.683945	0.587706	0.602206	0.0755411	60.2206	7.55411	0.000400822		***
98 nM Digoxin	6.25 mM	0.602596	0.815798	0.647082	0.688492	0.112472	68.8492	11.2472	0.00433321		**			98 nM Ouabain	6.25 mM	0.706663	0.731126	0.733877	0.723889	0.0149808	72.3889	1.49808	2.86995e-06		****
98 nM Digoxin	0 mM	0.748033	0.857195	0.66364	0.756289	0.0970413	75.6289	9.70413	0.00607935		**			98 nM Ouabain	0 mM	0.692102	0.64292	0.75729	0.697438	0.0573712	69.7438	5.73712	0.000398554		***
196 nM Digoxin	100 mM	0	0	0	0	0	0	0	0		****			196 nM Ouabain	100 mM	0	0	0	0	0	0	0	0		****
196 nM Digoxin	50 mM	0	0	0	0	0	0	0	1.13947e-64		****			196 nM Ouabain	50 mM	0.276608	0.263087	0	0.179898	0.155943	17.9898	15.5943	0.000402864		***
196 nM Digoxin	25 mM	0.476251	0	0	0.15875	0.274964	15.875	27.4964	0.00304517		**			196 nM Ouabain	25 mM	0.36967	0.369734	0.273934	0.337779	0.0552916	33.7779	5.52916	1.59513e-05		****
196 nM Digoxin	12.5 mM	0.534965	0.383505	0.586419	0.50163	0.105484	50.163	10.5484	0.000607267		***			196 nM Ouabain	12.5mM	0.435364	0.514248	0.328719	0.42611	0.0931105	42.611	9.31105	0.000218059		***
196 nM Digoxin	6.25 mM	0.581587	0.529767	0.660595	0.59065	0.0658832	59.065	6.58832	0.000211359		***			196 nM Ouabain	6.25 mM	0.491135	0.51615	0.62313	0.543472	0.0701111	54.3472	7.01111	0.000176094		***
196 nM Digoxin	0 mM	0.628595	0.574989	0.676259	0.626615	0.0506638	62.6615	5.06638	0.000108516		***			196 nM Ouabain	0 mM	0.548352	0.540722	0.657437	0.58217	0.0652945	58.217	6.52945	0.000188449		***
Figure 3c---Digoxin	KCl						AVG	SD	AVG*100	SD*100	P value		Significance	Figure 3d---Ouabain	KCl						AVG	SD	AVG*100	SD*100	P value	Significance
DMSO	25 mM	1	1	1			1	0	100	0				DMSO	25 mM	1	1	1			1	0	100	0
DMSO	12.5 mM	1	1	1			1	0	100	0				DMSO	12.5 mM	1	1	1			1	0	100	0
DMSO	6.25 mM	1	1	1			1	0	100	0				DMSO	6.25 mM	1	1	1			1	0	100	0
DMSO	3.125 mM	0.999995	0.999995	0.999995			0.999995	0	99.9995	0				DMSO	3.125 mM	0.999995	0.999995	0.999995			0.999995	0	99.9995	0
DMSO	0 mM	0.999997	0.999997	0.999997			0.999997	0	99.9997	0				DMSO	0 mM	0.999997	0.999997	0.999997			0.999997	0	99.9997	0
196 nM Digoxin	25 mM	0.800152	0.774427	0.836769			0.803783	0.0313293	80.3783	3.13293	0.000204892		***	196 nM Ouabain	25 mM	0.465005	0.639362	0.710538	0.956023	0.721068	0.698399	0.176769	69.8399	17.6769	0.0143753	*
196 nM Digoxin	12.5 mM	0.605872	0.526672	0.855865			0.662803	0.171822	66.2803	17.1822	0.0136493		*	196 nM Ouabain	12.5 mM	0.616251	0.445688	0.550172	0.901876	0.64071	0.63094	0.169233	63.094	16.9233	0.00530664	**
196 nM Digoxin	6.25 mM	0.662763	0.412958	0.683016			0.586246	0.150413	58.6246	15.0413	0.00443791		**	196 nM Ouabain	6.25 mM	0.525283	0.379598	0.44783	0.834034	0.530354	0.54342	0.173876	54.342	17.3876	0.00227492	**
196 nM Digoxin	3.125 mM	0.527167	0.34349	0.537572			0.46941	0.109174	46.941	10.9174	0.000545171		***	196 nM Ouabain	3.125 mM	0.54199	0.366387	0.439883	0.590276	0.458013	0.47931	0.0880367	47.931	8.80367	3.03379e-05	****
196 nM Digoxin	0 mM	0.475393	0.355255	0.56286			0.464503	0.10423	46.4503	10.423	0.000440679		***	196 nM Ouabain	0 mM	0.452848	0.474986	0.5493	0.401731	0.391247	0.454022	0.0636274	45.4022	6.36274	3.52576e-06	****
392 nM Digoxin	25 mM	0.893186	0.800152	0.84126			0.844866	0.0466214	84.4866	4.66214	0.00224852		**	392 nM Ouabain	25 mM	0.707577	0.679056	0.952289	0.629007		0.741982	0.143917	74.1982	14.3917	0.0145336	*
392 nM Digoxin	12.5 mM	0.651468	0.697064	0.765751			0.704761	0.0575289	70.4761	5.75289	0.000442507		***	392 nM Ouabain	12.5 mM	0.638775	0.538408	0.617865	0.589701		0.596187	0.0434516	59.6187	4.34516	9.50338e-06	****
392 nM Digoxin	6.25 mM	0.685954	0.689161	0.753407			0.709507	0.0380519	70.9507	3.80519	9.4507e-05		****	392 nM Ouabain	6.25 mM	0.506131	0.464839	0.494196	0.447569		0.478184	0.0267878	47.8184	2.67878	2.42807e-07	****
392 nM Digoxin	3.125 mM	0.590276	0.608927	0.645911			0.615038	0.0283165	61.5038	2.83165	9.64232e-06		****	392 nM Ouabain	3.125 mM	0.37094	0.422035	0.441	0.374177		0.402038	0.0349341	40.2038	3.49341	4.62168e-07	****
392 nM Digoxin	0 mM	0	0.463169	0.537921			0.333697	0.291397	33.3697	29.1397	0.0083356		**	392 nM Ouabain	0 mM	0.364974	0.471576	0.401731	0.235533		0.368453	0.099031	36.8453	9.9031	5.95732e-05	****
784 nM Digoxin	25 mM	0.759292	0.758197	0.936845	0.913832	0.882587	0.850151	0.0856359	85.0151	8.56359	0.0130657		*	784 nM Ouabain	25 mM	0.69804	0.514164	0.717934			0.643379	0.112345	64.3379	11.2345	0.00266735	**
784 nM Digoxin	12.5 mM	0.77231	0.646106	0.716838	0.788257	0.947473	0.774197	0.111717	77.4197	11.1717	0.00734032		**	784 nM Ouabain	12.5 mM	0.560275	0.493393	0.625334			0.559667	0.0659724	55.9667	6.59724	0.000159893	***
784 nM Digoxin	6.25 mM	0.648657	0.594574	0.631507	0.768937	0.806087	0.689953	0.0921198	68.9953	9.21198	0.000662844		***	784 nM Ouabain	6.25 mM	0.488679	0.3492	0.647082			0.494987	0.149041	49.4987	14.9041	0.00210466	**
784 nM Digoxin	3.125 mM	0.683096	0.448652	0.494628	0.659053	0.651104	0.587307	0.10748	58.7307	10.748	0.000331811		***	784 nM Ouabain	3.125 mM	0.298553	0.286921	0.518132			0.367869	0.130262	36.7869	13.0262	0.000548303	***
784 nM Digoxin	0 mM	0.555046	0.417666	0.504497	0	0.308779	0.357198	0.220472	35.7198	22.0472	0.00136985		**	784 nM Ouabain	0 mM	0	0	0.251438			0.0838127	0.145168	8.38127	14.5168	0.000198875	***
Figure 4
Figure 4a
brain titer--Log10 (PFU/g)		P value	Significance
ZIKV+vehicle	ZIKV+ouabain	0.000136212	***
6.49826	4.40827
4.96218	4.32929
6.64035	4.48965
7.31548	4.33134																										Significance
6.59774	0
8.09909	7.53611
8.60445	4.36091
6.8841	5.74999
5.77318	5.57746
6.53437	0
7.15739	0																										*
6.12217	0																										**
	3.2559
serum titer--Log 10 (PFU/mL)																											**
1 d		2 d		3 d		4 d		5 d																			****
ZIKV+vehicle	ZIKV+ouabain	ZIKV+vehicle	ZIKV+ouabain	ZIKV+vehicle	ZIKV+ouabain	ZIKV+vehicle	ZIKV+ouabain	ZIKV+vehicle	ZIKV+ouabain																		****
3.60206	3.20206	7.04139	7.11394	6.60206	5	5.60206	5.47712	5.30103	4.47712																		*
3	3	7.20412	6.95424	6.34242	0	5.60206	5.69897	5.30103	4.60206																		****
3.90309	3.8009	6.47712	6.47712	6.69897	4.77815	5	5	5.69897	4.95424																		****
3.60206	3.10206	3.77815	4.60206	6.60206	6.95424	5.30103	5.77815	4.77815	4.77815																		****
3.47712	3.0121	6.60206	6.69897	6.60206	5.47712	5.69897	3.77815	5.17609	4.77815																		****
				6.30103		5		4																			**
P value	0.0991945		0.426147		0.0407084		0.277982		0.135098																		***
Significance	/		/		*		/		/																		**
																											***
																											***
Figure 5
Figure 5d								Figure 5e				Figure 5f				Figure 5g
Group		resorbed	intact	SUM				the crown-rump length（CRL）	occipito-fronal diameter (OF)	CRL*OF (mm2)	Log10 (RNA copies per g)					Log10 (RNA copies per g)
	ZIKV+vehicle	18	67	85			ZIKV+vehicle	8	5	40		ZIKV+vehicle	ZIKV+Ouabain			ZIKV+vehicle	ZIKV+Ouabain
	ZIKV+ouabain	3	68	71				9	6	54		4.30018	2.97207			5.79529	4.7317
	SUM	21	135	156				8	5	40		4.82798	3.07668			5.82918	5.44658
								9	4	36		6.05714	4.72903			6.23105	4.83733
								7	4	28		6.58494	4.83364			6.60507	5.27966
Group	ZIKV+vehicle	18	67					10	5	50		6.35627	4.25289			6.07187	6.18968
	ZIKV+ouabain	3	68					9.89	6.85	67.7465		6.1337	4.15837			6.02326	7.50319
								9.73	5.96	57.9908		6.12876	5.54688			5.70794	6.69031
Ratio	ZIKV+vehicle	21.18	78.82					9.39	6	56.34		6.2664	5.56081			6.19348	6.9665
	ZIKV+ouabain	4.23	95.77					10.56	5.87	61.9872		6.95319	4.54137			6.31891	5.70982
								7.16	6.16	44.1056		5.88464	4.79792			6.26539	5.42327
								7.23	6.41	46.3443		5.39205	0			6.40603	5.18718
	ZIKV+vehicle	11.4423	73.5577					7.45	6.92	51.554		5.12926	5.10311			6.4702	5.32781
	ZIKV+ouabain	9.55769	61.4423					4.3	4.12	17.716		4.87908	0			7.20153	5.92827
								4.07	4.03	16.4021		4.99385	4.43384			5.94609	6.17829
								5.95	4.13	24.5735		4.95518	4.85178			6.60112	6.34262
P value	0.00200808	Significance	****					10.26	7.21	73.9746		5.02371	4.9164			6.67154	6.30675
								10.46	6.21	64.9566		5.0046	5.25388			6.24641
								11.08	6.31	69.9148		4.48079	4.73352			6.82679
								7.68	5.87	45.0816		4.95806	4.50729
								7.54	6.31	47.5774			4.40441			P value	0.0246315
								7.64	5.43	41.4852			4.88794			Significance	*
								10.21	5.59	57.0739
								10.02	6.89	69.0378		P value	0.000808263
								10.46	6.74	70.5004		Significance	***
							ZIKV+Ouabain	12	6	72
								11	6	66
								12	6	72
								8	5	40
								8	4	32
								9	5	45
								12	6	72
								12	7	84
								12	7	84
								11	6	66
								12	7	84
								13	7	91
								10.62	6.38	67.7556
								10.48	6.35	66.548
								10.37	6.7	69.479
								10.22	6.72	68.6784
								10.34	6.75	69.795
								10.71	7.17	76.7907
								9.93	6.56	65.1408
								10.03	5.91	59.2773
								9.56	5.9	56.404
								11.23	6.46	72.5458
								11.48	6.99	80.2452
								11.3	6.68	75.484
							P value	3.87395e-05
							Significance	****
